# Supplementary material for: Spray-Assisted Interfacial Polymerization to Form CuII/I@CMC-PANI Film: An Efficient Dip Catalyst for A3 Reaction
Source: Nanomaterials (Basel). 2022 May 11;12(10):1641. doi: 10.3390/nano12101641 (PMC9146272; doi:10.3390/nano12101641)
Supplement: Supplementary file 1 [file nanomaterials-12-01641-s001.zip]

Archive with 1 entries (1 files):
- nanomaterials-1684884-supplementary.pdf
